# Supplementary material for: ﻿Isolation and characterization of edible mushroom-forming fungi from Swedish nature
Source: IMA Fungus. 2025 Feb 17;16:e142215. doi: 10.3897/imafungus.16.142215 (PMC11882028; doi:10.3897/imafungus.16.142215)
Supplement: Supplementary material 2 — Supplementary tables [file imafungus-16-e142215-s002.xlsx]

## Sheet: Suppl Table S1
Supplementary Table S1. Information on the six control strains used in this project.
Species	Strain name	Source of strain	Literature selection
Coprinopsis cinerea	AmutBmut	University of Szeged (HU)	Kamada et al (2010); Sakamoto (2018)
Flammulina velutipes	S311	Svamphuset (SE)	Chang & Miles (2004); Stamets (2000)
Pleurotus ostreatus	M2191	Svamphuset (SE)	Chang & Miles (2004); Grimm & Wösten (2018); Sánchez (2010)
Pleurotus ostreatus	DkN001	University of Szeged (HU)	Chang & Miles (2004); Grimm & Wösten (2018); Sánchez (2010)
Pleurotus pulmonarius	3040	Svamphuset (SE)	Chang & Miles (2004); Stamets (2000)
Schizophyllum commune	8A8B	Wageningen University (NL)	Singh et al (2021)

## Sheet: Suppl Table S2
Supplementary Table S2. Results of Shapiro-Wilk test and Silhouette cluster analysis for control and wild strains.
	Shapiro-Wilk testa		Silhouette cluster analysisb
Strain	W	p	Maximal kc	Optimal kd	Silhouette coefficiente
Agaricus arvensis MW41	0.93	0.309	-	-	-
Armillaria borealis MW40	0.69	0.004	8	2	0.86
Armillaria borealis MW82	0.95	0.704	-	-	-
Coprinus comatus MW21	0.9	0.172	-	-	-
Hericium coralloides MW80	0.76	0.002	12	2	0.87
Hypholoma lateritium MW49	0.8	0.009	8	3	0.85
Lycoperdon perlatum MW73	0.83	0.147	-	-	-
Macrolepiota procera MW90	0.93	0.302	-	-	-
Marasmius oreades MW66	0.85	0.044	9	2	0.79
Morchella importuna Zebra-I	0.92	0.377	-	-	-
Paralepista flaccida MW6	0.82	0.011	13	4	0.77
Pleurotus ostreatus MW97	0.919422	0.281165	-	-	-
Pleurotus pulmonarius MW44	0.81	0.029	8	2	0.81
Schizophyllum commune KK98	0.90076	0.162242	-	-	-
Schizophyllum commune MW99	0.895156	0.137346	-	-	-
Stropharia aeruginosa MW56	0.94	0.340	-	-	-
Coprinopsis cinerea AmutBmut	0.885003	0.101613	-	-	-
Flammulina velutipes S311	0.91	0.132	-	-	-
Pleurotus ostreatus DkN001	0.877796	0.0821341	-	-	-
Pleurotus ostreatus M2191	0.86546	0.0572553	-	-	-
Pleurotus pulmonarius 3040	0.91	0.350	-	-	-
Schizophyllum commune 8A8B	0.887965	0.110936	-	-	-
a Shapiro-Wilk test statistic (W) and p-value.
b If significance in Shapiro-Wilk test was found (p < 0.05), the Silhouette cluster analysis was performed.
c Maximal possible clusters (k), for example, 9 distinct data points can result in maximally 8 clusters.
d The best fit cluster number based on the average silhouette width of all data points.
e The average silhouette width of all data points in the optimal cluster model.

## Sheet: Suppl Table S3
Supplementary Table S3. Average growth rates of all strains for each tested temperature on PDA.
Strain	Radial mycelial growth ratesa
	10 °C		15 °C		20 °C		25 °C		30 °C		35 °C
	Growth rate [mm d-1]	SD	Growth rate [mm d-1]	SD	Growth rate [mm d-1]	SD	Growth rate [mm d-1]	SD	Growth rate [mm d-1]	SD	Growth rate [mm d-1]	SD
Coprinopsis cinerea AmutBmut	-	-	-	-	2.04667	0.0404145	3.30667	0.431316	6.16333	0.288675	9.11333	0.509542
Flammulina velutipes S311	2.11333	0.20108	3.44333	0.172143	3.94667	0.632166	4.22	0.190526	1.49333	0.112398	-	-
Pleurotus ostreatus M2191	-	-	-	-	3.03	0.127671	5.5	0.42	4.88667	0.699738	0.4	0.07
Pleurotus ostreatus DkN001	-	-	-	-	3.57667	0.166233	5.49	0.101489	6.85333	0.228983	0.623333	0.0404145
Pleurotus pulmonarius 3040	-	-	-	-	2.33333	0.438444	3.66667	0.438444	3.62	1.40524	-	-
Schizophyllum commune 8A8B	-	-	-	-	5	0.365923	6.36	0.0519615	6.72333	0.176163	3.44333	0.964175
Agaricus arvensis MW41	-	-	0.57	0.0866025	0.9625	0.217773	0.246667	0.0057735	0.116667	0.0737111	-	-
Armillaria borealis MW40	-	-	0.356667	0.102632	0.766667	0.023094	0.823333	0.011547	0.26	0	-	-
Armillaria borealis MW82	-	-	-	-	0.613333	0.011547	0.713333	0.0450925	0.466667	0.0472582	-	-
Coprinus comatus MW21	-	-	1.35333	0.204042	1.77	0.08544	2.01667	0.125831	0.486667	0.206478	-	-
Hericium coralloides MW80	0.1	0.0173205	1.35667	0.102632	1.78	0.0984886	1.82667	0.057735	0.18	0.02	-	-
Hypholoma lateritium MW49	-	-	0.953333	0.0404145	1.40667	0.132791	1.47667	0.0450925	0.01	0	-	-
Lycoperdon perlatum MW73	-	-	0.176667	0.080829	0.36	0.0264575	0.443333	0.0416333	0.06	0.02	-	-
Macrolepiota procera MW90	-	-	0.603333	0.0288675	2.62	0.0173205	3.14667	0.410163	1.6025	0.245815	-	-
Marasmius oreades MW66	-	-	0.506667	0.120554	1.45333	0.0832666	0.696667	0.023094	0.26	0	-	-
Morchella importuna Zebra-1	-	-	-	-	8	0	8.92667	0.168028	6.77667	0.296704	-	-
Paralepista flaccida MW6	0.47	0	1.05667	0.0550757	1.43	0.05	0.1825	0.0457347	0.00333333	0.0057735	-	-
Pleurotus ostreatus MW97	-	-			2.40667	0.281484	5.07333	0.276827	7.96333	0.864079	0.0466667	0.0404145
Pleurotus pulmonarius MW44	-	-	-	-	3.22	0.0984886	5.66333	0.288675	3.75	0.25	-	-
Schizophyllum commune KK98	-	-	-	-	4.89	0.291033	6.77667	0.402161	8.70667	0.0635085	5.89	0.190526
Schizophyllum commune MW99	-	-	-	-	4.48333	0.132791	6.92667	0.228983	9.22	0.22	5.55667	0.196299
Stropharia aeruginosa MW56	0.396667	0.0472582	0.87	0	0.935	0.291033	0.65	0.034641	0	0	-	-
a A dash indicates that the temperature was not tested, optimal growth temperatures are highlighted in bold.

## Sheet: Suppl Table S4
Supplementary Table S4. The fruiting results from all strains on potato dextrose agar (PDA).
	Strain	Fruiting successa
		15°C						20°C						25°C
		500 lux			1’500 lux			500 lux			1’500 lux			500 lux			1’500 lux
		Primordia presenceb	Time for initiationc	Mushroom dry massd	Primordia presenceb	Time for initiationc	Mushroom dry massd	Primordia presenceb	Time for initiationc	Mushroom dry massd	Primordia presenceb	Time for initiationc	Mushroom dry massd	Primordia presenceb	Time for initiationc	Mushroom dry massd	Primordia presenceb	Time for initiationc	Mushroom dry massd
Control strains	Coprinopsis cinerea AmutBmut	-	-	-	0/3	n.p.	n.p.	-	-	-	0/3	n.p.	n.p.	0/2	n.p.	n.p.	0/4	n.p.	n.p.
	Flammulina velutipes S311	-	-	-	2/3	30	79	-	-	-	3/3	32	50	0/2	n.p.	n.p.	0/1	n.p.	n.p.
	Pleurotus ostreatus M2191	-	-	-	3/3	28	4	-	-	-	3/3	40	0	-	-	-	0/3	n.p.	n.p.
	Pleurotus ostreatus DkN001	-	-	-	3/3	28	0	-	-	-	3/3	41	0	-	-	-	3/3	18	0
	Pleurotus pulmonarius 3040	-	-	-	3/3	23	0	-	-	-	2/3	22	0	2/2	26	0	1/1	14	0
	Schizophyllum commune 8A8B	-	-	-	0/3	n.p.	n.p.	-	-	-	0/3	n.p.	n.p.	-	-	-	0/6	n.p.	n.p.
Wild strains	Agaricus arvensis MW41	0/1	n.p.	n.p.	0/2	n.p.	n.p.	2/2	n.p.	n.p.	0/1	n.p.	n.p.	0/3	n.p.	n.p.	-	-	-
	Armillaria borealis MW40	0/1	n.p.	n.p.	0/2	n.p.	n.p.	-	-	-	0/3	n.p.	n.p.	0/3	n.p.	n.p.	-	-	-
	Armillaria borealis MW82	0/2	n.p.	n.p.	0/1	n.p.	n.p.	0/2	n.p.	n.p.	0/1	n.p.	n.p.	0/2	n.p.	n.p.	0/1	n.p.	n.p.
	Coprinus comatus MW21	0/1	n.p.	n.p.	0/3	n.p.	n.p.	-	-	-	0/3	n.p.	n.p.	0/3	n.p.	n.p.	-	-	-
	Hericium coralloides MW80	-	-	-	0/3	n.p.	n.p.	-	-	-	0/3	n.p.	n.p.	0/1	n.p.	n.p.	0/2	n.p.	n.p.
	Hypholoma lateritium MW49	-	-	-	0/3	n.p.	n.p.	0/1	n.p.	n.p.	0/3	n.p.	n.p.	-	-	-	-	-	-
	Lycoperdon perlatum MW73	0/2	n.p.	n.p.	0/1	n.p.	n.p.	0/2	n.p.	n.p.	0/1	n.p.	n.p.	0/1	n.p.	n.p.	0/2	n.p.	n.p.
	Macrolepiota procera MW90	0/1	n.p.	n.p.	0/3	n.p.	n.p.	0/1	n.p.	n.p.	0/3	n.p.	n.p.	-	-	-	0/3	n.p.	n.p.
	Marasmius oreades MW66	0/1	n.p.	n.p.	0/2	n.p.	n.p.	0/1	n.p.	n.p.	0/2	n.p.	n.p.	0/1	n.p.	n.p.	0/1	n.p.	n.p.
	Morchella importuna Zebra-1	-	-	-	-	-	-	-	-	-	-	-	-	-	-	-	-	-	-
	Paralepista flaccida MW6	0/1	n.p.	n.p.	0/2	n.p.	n.p.	0/2	n.p.	n.p.	0/1	n.p.	n.p.	-	-	-	-	-	-
	Pleurotus ostreatus MW97	-	-	-	-	-	-	0/1	n.p.	n.p.	0/2	n.p.	n.p.	0/1	n.p.	n.p.	0/2	n.p.	n.p.
	Pleurotus pulmonarius MW44	-	-	-	3/3	25	16	-	-	-	3/3	23	8	1/3	11	2	3/3	31	0
	Schizophyllum commune KK98	-	-	-	2/2	9	0	-	-	-	2/2	13	0	0/1	n.p.	n.p.	2/2	16	0
	Schizophyllum commune MW99	-	-	-	1/2	8	0	0/1	n.p.	n.p.	1/2	13	0	0/1	n.p.	n.p.	0/2	n.p.	n.p.
	Stropharia aeruginosa MW56	0/1	n.p.	n.p.	0/2	n.p.	n.p.	0/1	n.p.	n.p.	0/2	n.p.	n.p.	-	-	-	-	-	-
a A dash indicates that the condition was not tested, n.p. stands for no primordia on any plate for this condition, successful fruiting is highlighted in bold.
b Primordia presence is given as number of plates with successful fruiting body formation per total number of plates.
c Time for initiation is given as average number of days from switch to fruiting conditions to first primordium.
d The mushroom dry mass is given as average weight (mg) per plate.
